# Supplementary material for: Clinical S. aureus Isolates Vary in Their Virulence to Promote Adaptation to the Host
Source: Toxins (Basel). 2019 Mar 1;11(3):135. doi: 10.3390/toxins11030135 (PMC6468552; doi:10.3390/toxins11030135)
Supplement: Supplementary file 1 [file toxins-11-00135-s001.zip]

Archive with 3 entries (2 files):
- toxins-11-00135-s001/Table S4 (Alere complete results).xlsx
- toxins-11-00135-s001/toxins-11-00135-s001.pdf
- toxins-11-00135-s001/
